# Supplementary material for: Functional Microbiota for Polypeptide Degradation during Hypertonic Moromi-Fermentation of Pixian Broad Bean Paste
Source: Foods. 2020 Jul 14;9(7):930. doi: 10.3390/foods9070930 (PMC7404569; doi:10.3390/foods9070930)
Supplement: Supplementary file 1 [file foods-09-00930-s001.zip]

Archive with 4 entries (4 files):
- Supporting informaiton/~$pporting information data sheet 1.docx
- Supporting informaiton/~$Supporting information data sheet 2.xlsx
- Supporting informaiton/Supporting information data sheet 1.docx
- Supporting informaiton/Supporting information data sheet 2.xlsx
