# Supplementary material for: Functional Microbiota for Polypeptide Degradation during Hypertonic Moromi-Fermentation of Pixian Broad Bean Paste
Source: Foods. 2020 Jul 14;9(7):930. doi: 10.3390/foods9070930 (PMC7404569; doi:10.3390/foods9070930)
Supplement: Supplementary file 1 [file foods-09-00930-s001.zip › Supporting informaiton/Supporting information data sheet 2.xlsx]

## Sheet: Supplementary Table S1
Supplementary Table S1 The sequencing reads，OTU numbers and good’s coverage
Sample ID	Protokaryon clean reads	Protokaryon OTU numbers	Protokaryon good’s coverage	Eukaryon clean reads	Eukaryon OTU numbers	Eukaryon good’s coverage
Vf1_1	30233	273	0.977782	109476	126	0.977786
Vf1_2	21808	287	0.992251	38732	32	0.992287
Vf1_3	28447	308	0.991008	62840	21	0.990994
Vf7_1	31063	217	0.993087	22283	33	0.993079
Vf7_2	29497	475	0.982141	24439	42	0.982189
Vf7_3	30015	318	0.986131	23016	48	0.986092
Vf15_1	42171	417	0.977523	40781	80	0.977546
Vf15_2	36132	406	0.982704	76707	76	0.982628
Vf15_3	44653	333	0.985694	34383	48	0.985752
Vf22_1	35712	366	0.986101	29505	262	0.986072
Vf22_2	37345	534	0.97423	27777	258	0.974236
Vf22_3	30246	401	0.984177	40209	281	0.984067
Vf29_1	18295	400	0.99012	57627	195	0.990095
Vf29_2	20987	411	0.989535	51178	205	0.989476
Vf29_3	18317	439	0.991733	51290	201	0.991681
Vf39_1	25450	355	0.992806	29687	124	0.992846
Vf39_2	22155	422	0.994323	21314	89	0.994332
Vf39_3	24523	361	0.994101	23957	62	0.994138
Vf49_1	44596	301	0.993287	51738	74	0.993306
Vf49_2	39948	379	0.989757	55404	126	0.989729
Vf49_3	49722	347	0.989994	77701	135	0.989942
Vf60_1	27251	295	0.989639	77515	58	0.989642
Vf60_2	58417	387	0.987737	64355	49	0.987764
Vf60_3	28575	280	0.988743	98948	64	0.988763
"Vf", vicia faba pate,means moromi in this study. The first figure, "1, 7, 15, 22, 29, 39, 49, 60" means fermentation days. The second figure means parallel sample code in triplicate.

## Sheet: Supplementary Table S2
Supplementary Table S2 Spearman correlation coefficient between microbes and metabolites
Metabolites	Staphylococcus	Chromohalobacter	Tetragenococcus	Pediococcus	Halomonas	Weissella	Bacillus	Lactobacillus	Pantoea	Pseudomonas	Kluyvera	Agrobacterium	Leuconostoc	Serratia	Aspergillus	Candida	Zygosaccharomyces	Millerozyma	Hyphopichia	Pichia	Thermoascus	Clavispora	Rhizomucor	Saccharomyces	Rhizopus	Diutina	Wickerhamomyces
Citric acid	-0.786*	0.643	0.524	-0.143	0.905**	-0.452	0.476	-0.238	0.119	0.714*	0.095	0.238	-0.333	0.024	-0.667	0.667	0.524	0.548	-0.048	0.132	0.016	0.762*	0.323	0.595	0.368	0.157	0.599
Tartaric acid	0.905**	-0.524	-0.476	-0.143	-0.786*	0.31	-0.429	-0.143	-0.143	-0.762*	-0.024	-0.452	0.119	-0.238	0.786*	-0.881**	-0.643	-0.548	-0.048	-0.228	0.016	-0.762*	-0.491	-.810*	-0.304	-0.434	-0.587
Succinic acid	0.19	-0.810*	-0.286	0.262	-0.048	-0.095	0.167	0.429	-0.643	0.31	-0.19	-0.262	-0.262	-0.381	0.429	-0.31	-0.643	-0.762*	0.19	-0.755*	-0.733*	-0.333	-0.084	-0.381	-.799*	-0.193	0.168
Lactic acid	0.048	-0.476	0.31	-0.071	0.19	-0.381	0.405	-0.119	-0.714*	-0.024	-0.119	-0.619	-0.595	-0.881**	0.19	-0.262	-0.5	-0.524	0.381	-0.467	-0.592	-0.167	-0.012	-0.524	-0.596	-0.193	0.287
Acetic acid	0.826*	-0.778*	-0.287	0.419	-0.826*	0.587	-0.467	0.383	-0.24	-0.551	-0.419	-0.18	0.216	-0.144	0.695	-0.683	-0.563	-0.491	0.036	-0.096	-0.094	-0.563	-0.042	-0.707	-0.37	-0.164	-0.566
Malic acid	-0.810*	0.524	0.571	0.048	0.857**	-0.31	0.429	0	0.048	0.833*	0	0.357	-0.286	0.167	-0.738*	0.786*	0.595	0.548	-0.071	0.108	0.016	0.833*	0.503	0.667	0.304	0.361	0.539
Thr	-0.843**	0.458	0.253	0.241	0.699	-0.241	0.337	0.277	0.241	0.807*	-0.024	0.554	0.036	0.337	-0.651	0.807*	0.554	0.482	0	0.212	-0.087	0.663	0.394	0.843**	0.282	0.317	0.576
Ser	-0.865**	0.445	0.346	0.259	0.642	-0.222	0.309	0.321	0.21	0.729*	-0.049	0.507	0.086	0.296	-0.692	0.852**	0.581	0.469	0.025	0.28	-0.105	0.618	0.404	0.865**	0.244	0.4	0.534
Gly	-0.731*	0.228	0.611	0.263	0.647	-0.216	0.287	0.323	-0.12	0.778*	-0.252	0.216	-0.096	-0.036	-0.563	0.707	0.371	0.263	-0.06	0.096	-0.337	0.551	0.404	0.611	-0.019	0.333	0.464
Ala	-0.762*	0.286	0.643	0.238	0.69	-0.238	0.333	0.262	-0.095	0.762*	-0.214	0.238	-0.143	-0.024	-0.619	0.738*	0.429	0.333	-0.024	0.132	-0.265	0.619	0.455	0.619	0.051	0.361	0.491
Pro	-0.766*	0.359	0.515	0.228	0.802*	-0.347	0.515	0.084	0.024	0.683	-0.144	0.323	-0.287	-0.084	-0.587	0.647	0.407	0.443	0.192	0.193	-0.165	.731*	0.518	0.527	0.236	0.194	0.681
Glu	-0.802*	0.395	0.216	0.263	0.647	-0.216	0.287	0.335	0.216	0.814*	-0.06	0.527	0.084	0.323	-0.587	0.766*	0.491	0.407	-0.036	0.175	-0.157	0.587	0.337	0.826*	0.211	0.285	0.542
Asp	-0.826*	0.371	0.515	0.192	0.671	-0.263	0.311	0.275	0.024	0.755*	-0.108	0.311	-0.024	0.108	-0.659	0.802*	0.491	0.359	-0.036	0.169	-0.227	0.575	0.367	0.755*	0.096	0.382	0.5
Lys	-0.366	-0.171	0.61	0.537	0.293	0.098	0	0.61	-0.293	0.659	-0.61	0.098	0.049	-0.171	-0.22	0.415	0.073	0	-0.171	0.049	-0.527	0.293	0.38	0.317	-0.273	0.235	0.184
His	-0.736*	0.245	0.382	-0.055	0.873**	-0.546	0.546	0	-0.218	0.873**	0.027	0.055	-0.409	-0.191	-0.464	0.546	0.191	0.109	0.027	-0.261	-0.429	0.518	0.192	0.464	-0.102	0.069	0.686
Arg	-0.157	-0.349	0.482	0.747*	0.072	0.313	-0.145	0.771*	-0.253	0.542	-0.771*	0.181	0.169	-0.12	-0.036	0.253	-0.036	-0.048	-0.157	0.109	-0.505	0.205	0.43	0.181	-0.276	0.177	0.055
Met	-0.591	0.399	0.674	0.192	0.357	0	-0.055	0.289	0.11	0.481	-0.289	0.192	0.247	0.096	-0.536	0.674	0.481	0.385	-0.289	0.415	-0.135	0.385	0.242	0.674	0.139	0.369	0.131
Ile	-0.755*	0.299	0.599	0.287	0.671	-0.216	0.311	0.287	-0.024	0.743*	-0.252	0.287	-0.084	-0.012	-0.587	0.719*	0.419	0.359	-0.012	0.199	-0.267	0.611	0.446	0.635	0.096	0.309	0.506
Leu	-0.755*	0.299	0.599	0.287	0.671	-0.216	0.311	0.287	-0.024	0.743*	-0.252	0.287	-0.084	-0.012	-0.587	0.719*	0.419	0.359	-0.012	0.199	-0.267	0.611	0.446	0.635	0.096	0.309	0.506
Tyr	-0.735*	0.253	0.482	0.301	0.59	-0.193	0.229	0.386	0	0.759*	-0.253	0.289	0.048	0.036	-0.518	0.699	0.361	0.265	-0.072	0.164	-0.355	0.482	0.321	0.687	0.013	0.274	0.467
Phe	-0.735*	0.277	0.615	0.313	0.699	-0.205	0.337	0.277	-0.048	0.771*	-0.277	0.301	-0.145	-0.024	-0.578	0.699	0.41	0.374	0	0.176	-0.252	0.663	0.503	0.59	0.109	0.299	0.521
Val	-0.755*	0.299	0.599	0.287	0.671	-0.216	0.311	0.287	-0.024	0.743*	-0.252	0.287	-0.084	-0.012	-0.587	0.719*	0.419	0.359	-0.012	0.199	-0.267	0.611	0.446	0.635	0.096	0.309	0.506
Cys	-0.071	0.214	0.476	0.238	0.024	0.262	-0.476	0.286	0.19	0.333	-0.619	0.024	0.476	-0.071	0.048	0.119	0.048	0.167	-0.643	0.407	-0.296	0.024	-0.132	0.31	0.063	-0.181	-0.18
Total amino acid	-0.810*	0.381	0.262	0.214	0.667	-0.238	0.31	0.31	0.143	0.833*	-0.024	0.476	0.024	0.31	-0.619	0.786*	0.5	0.381	-0.048	0.108	-0.156	0.595	0.347	0.810*	0.165	0.337	0.527
Peptide	0.192	0.072	0.024	0.228	-0.551	0.635	-0.443	0.263	0.287	-0.395	0.036	0.395	0.431	.743*	-0.252	0.228	0.503	0.371	-0.132	0.44	0.737*	0.084	0.373	0.168	0.351	0.679	-0.614
Alcohol	-0.762*	0.429	0.286	-0.405	0.667	-0.667	0.452	-0.19	-0.095	0.476	0.357	-0.143	-0.19	-0.167	-0.524	0.571	0.262	0.048	0.048	-0.144	-0.327	0.19	-0.168	0.571	-0.114	0.145	0.539
Glucose	-0.738*	0.31	0.238	0.333	0.548	-0.167	0.19	0.429	0.19	0.762*	-0.19	0.452	0.19	0.214	-0.476	0.69	0.381	0.31	-0.071	0.216	-0.296	0.452	0.252	0.786*	0.114	0.205	0.491
pH	0.843**	-0.337	0.024	0.036	-0.602	0.53	-0.494	-0.145	-0.108	-0.542	-0.313	-0.277	0.012	-0.145	0.554	-0.687	-0.349	-0.145	-0.265	0.018	0.26	-0.289	-0.055	-0.747*	-0.006	-0.244	-0.667
Protein	-0.571	0.762*	0.452	-0.048	0.429	0.048	0.143	-0.167	0.429	0.262	0.238	0.571	-0.024	0.667	-0.857**	0.786*	0.952**	0.905**	-0.095	0.515	0.764*	0.833*	0.611	0.667	0.761*	0.675	0.084
"*", one star : P < 0.05. "**", two stars: P < 0.01.

## Sheet: Supplementary Table S3
Supplementary Table S3 Strain list cultured from moromi sample
Domain	Isolated strains	Accession number	LBMAE ID
Bacteria	Staphylococcus haemolyticus	MF678881.1	LBM 19025
	Staphylococcus epidermidis	MF678877.1	LBM 19026
	Bacillus amyloliquefaciens	MK834711.1	LBM 19027
	Bacillus velezensis strain	MN089639.1	LBM 19028
	Bacillus amyloliquefaciens	MK834711.1	LBM 19029
	Staphylococcus sp.	AP019721.1	LBM 19030
	Bacillus amyloliquefaciens	MK834711.1	LBM 19031
	Staphylococcus sp.	AP019721.1	LBM 19032
	Staphylococcus sp.	MN081698.1	LBM 19033
	Bacillus amyloliquefaciens	MK834711.1	LBM 19034
	Bacillus cereus	KU497719.1	LBM 19035
	Aneurinibacillus aneurinilyticus	NR_036798.1	LBM 19036
	Staphylococcus capitis subsp. capitis	KT720157.1	LBM 19037
	Bacillus cereus	KU497719.1	LBM 19038
	Staphylococcus epidermidis	MN022539.1	LBM 19039
	Staphylococcus epidermidisstrain	AP019721.1	LBM 19040
	Bacillus sp.	KF863897.1	LBM 19041
	Bacillus siamensis	MN089639.1	LBM 19042
	Bacillus amyloliquefaciens	CP041145.1	LBM 19043
	Bacillus sp.	KF863897.1	LBM 19044
	Bacillus subtilis	MK834711.1	LBM 19045
	Staphylococcus epidermidis	MF678877.1	LBM 19046
	Staphylococcus capitis	MF678868.1	LBM 19047
	Bacillus licheniformis strain	NR_118996.1	LBM 19048
	Bacillus sp.	NR_112725.1	LBM 19049
	Bacillus sp.	NR_116240.1	LBM 19050
	Bacillus cereus	NR_157728.1	LBM 19051
	Aneurinibacillus aneurinilyticus	NR_036798.1	LBM 19052
	Bacillus velezensis	NR_117946.1	LBM 19053
	Staphylococcus gallinarum	MF678881.1	LBM 19054
	Bacillus velezensis strain	MF980907.1	LBM 19055
	Bacillus safensis strain	MN092366.1	LBM 19056
	Bacillus safensis strain	MN092366.1	LBM 19057
	Bacillus safensis strain	CP034484.1	LBM 19058
	Bacillus sp.	KX879851.1	LBM 19059
	Bacillus velezensis	CP041145.1	LBM 19060
	Bacillus sp.	MK736121.1	LBM 19061
	Bacillus safensis	NR_148787.1	LBM 19062
	Bacillus velezensis strain	NR_116240.1	LBM 19063
	Bacillus pumilus	NR_112637.1	LBM 19064
	Bacillus subtilis	NR_112725.1	LBM 19065
	Bacillus velezensis	NR_112725.1	LBM 19066
	Bacillus licheniformis	NR_118996.1	LBM 19067
	Bacillus safensis strain	NR_148787.1	LBM 19068
	Bacillus clausii strain	NR_026140.1	LBM 19069
	Bacillus altitudinis	NR_118439.1	LBM 19070
	Aneurinibacillus soli	NR_036798.1	LBM 19071
	Bacillus sp.	NR_116240.1	LBM 19093
	Bacillus paralicheniformis	NR_157609.1	LBM 19094
	Bacillus subtilis subsp. Subtilis	NR_113265.1	LBM 19095
	Bacillus sp.	NR_113265.1	LBM 19096
	Bacillus velezensis	NR_075005.2	LBM 19097
	Bacillus velezensis	NR_075005.2	LBM 19098
	Virgibacillus sp.	NR_041270.1	LBM 19099
	Bacillus velezensis	NR_117946.1	LBM 19100
	Bacillus velezensis	NR_117946.1	LBM 19101
	Bacillus paralicheniformis	NR_113993.1	LBM 19102
	Bacillus licheniformis	NR_118996.1	LBM 19103
	Bacillus paralicheniformis	NR_157609.1	LBM 19104
	Bacillus licheniformis	NR_118996.1	LBM 19105
	Bacillus cereus	NR_157734.1	LBM 19106
	Paenibacillus dendritiformis	NR_042861.1	LBM 19107
	Bacillus licheniformis	NR_157609.1	LBM 19108
	Bacillus licheniformis	NR_118996.1	LBM 19109
	Bacillus velezensis	NR_117946.1	LBM 19110
	Paenibacillus dendritiformis	NR_042861.1	LBM 19111
	Bacillus sp.	NR_117946.1	LBM 19112
	Bacillus sp.	NR_117946.1	LBM 19113
	Aneurinibacillus aneurinilyticus	NR_112639.1	LBM 19114
	Bacillus velezensis	NR_075005.2	LBM 19115
	Staphylococcus epidermidis	MF678877.1	LBM 19116
	Bacillus velezensis	KF863897.1	LBM 19117
	Bacillus velezensis	NR_075005.2	LBM 19118
	Bacillus safensis	NR_148787.1	LBM 19119
	Bacillus licheniformis	NR_157609.1	LBM 19120
	Bacillus velezensis	NR_075005.2	LBM 19121
	Bacillus altitudinis	NR_118439.1	LBM 19122
	Bacillus pumilus	NR_118439.1	LBM 19123
	Bacillus sp.	NR_116240.1	LBM 19124
	Bacillus altitudinis	NR_118439.1	LBM 19125
	Bacillus altitudinis	NR_118439.1	LBM 19126
	Bacillus subtilis	NR_113265.1	LBM 19127
	Pseudomonas sp.	NR_114215.1	LBM 19128
	Bacillus altitudinis	NR_118441.1	LBM 19129
	Bacillus altitudinis	NR_118441.1	LBM 19130
	Bacillus sp.	NR_112725.1	LBM 19131
	Bacillus altitudinis	NR_118439.1	LBM 19132
	Bacillus licheniformis	NR_118996.1	LBM 19133
	Bacillus amyloliquefaciens	NR_075005.2	LBM 19134
	Staphylococcus equorum subsp. equorum	NR_027520.1	LBM 19135
	Bacillus altitudinis	MN134575.1	LBM 19136
	Bacillus licheniformis	NR_118996.1	LBM 19137
	Bacillus clausii	CP012475.1	LBM 19138
	Oceanobacillus sojae	LK021110.2	LBM 19139
	Paenibacillus sp.	KC915226.1	LBM 19140
	Bacillus sp.	KF863897.1	LBM 19141
	Lysinibacillus sp.	NR_114920.1	LBM 19142
	Bacillus thuringiensis	NR_074540.1	LBM 19143
	Aneurinibacillus aneurinilyticus	NR_036798.1	LBM 19144
	Bacillus siamensis	MT271916.1	LBM 19145
	Bacillus siamensis	NR_075005.2	LBM 19146
	Bacillus siamensis	NR_075005.2	LBM 19147
	Bacillus siamensis	NR_157609.1	LBM 19148
	Bacillus velezensis	NR_117946.1	LBM 19149
	Bacillus siamensis	NR_075005.2	LBM 19150
	Bacillus siamensis	NR_075005.2	LBM 19151
	Bacillus siamensis	NR_075005.2	LBM 19152
	Bacillus velezensis	NR_117946.1	LBM 19153
	Bacillus tequilensis	NR_104919.1	LBM 19154
	Bacillus tequilensis	NR_104919.1	LBM 19155
	Bacillus tequilensis	NR_104919.1	LBM 19156
	Bacillus tequilensis	NR_104919.1	LBM 19157
	Bacillus subtilis	MT111084.1	LBM 19158
	Bacillus piscis	NR_165685.1	LBM 19159
	Bacillus spongiae	NR_165694.1	LBM 19160
	Bacillus velezensis	NR_116240.1	LBM 19161
	Bacillus velezensis	NR_116240.1	LBM 19162
	Bacillus velezensis	NR_075005.2	LBM 19163
	Bacillus subtilis	NR_104873.1	LBM 19164
	Bacillus subtilis	MN889329.1	LBM 19165
	Bacillus subtilis	MT225771.1	LBM 19166
	Bacillus subtilis	MT111084.1	LBM 19167
	Bacillus subtilis	NR_104873.1	LBM 19168
Yeasts	Hyphopichia burtonii	KY103598.1	LBM 29021
	Wickerhamiella versatilis	KY102498.1	LBM 29022
	Wickerhamiella versatilis	KY102505.1	LBM 29023
	Wickerhamiella versatilis	KY102498.1	LBM 29024
	Rhodotorula mucilaginosa	KM982974.1	LBM 29025
	Candidatus Roseomonas mucosa	NR_028857.1	LBM 29026
	Zygosaccharomyces rouxii	XR_002648423.1	LBM 29027
	Wickerhamiella versatilis	KY102498.1	LBM 29028
	Wickerhamiella versatilis	KY102498.1	LBM 29029
	Wickerhamiella versatilis	KY102498.1	LBM 29030
	Trametes versicolor	MH656757.1	LBM 29031
	Candida zeylanoides	KX394416.1	LBM 29032
	Candida zeylanoides	KX394416.1	LBM 29033
	Candida zeylanoides	KX394416.1	LBM 29034
	Candida zeylanoides	KX394416.1	LBM 29035
	Candida zeylanoides	KX394416.1	LBM 29036
	Candida zeylanoides	KX394416.1	LBM 29037
	Candida zeylanoides	KX394416.1	LBM 29038
	Wickerhamiella versatilis	KY102498.1	LBM 29039
	Wickerhamiella versatilis	KY102498.1	LBM 29040
	Wickerhamiella versatilis	KY102498.1	LBM 29041
	Wickerhamiella versatilis	KY102498.1	LBM 29042
	Wickerhamiella versatilis	KY102498.1	LBM 29043
	Wickerhamiella versatilis	KY102498.1	LBM 29044
	Wickerhamiella versatilis	KY102498.1	LBM 29045
	Wickerhamiella versatilis	KY102498.1	LBM 29046
	Wickerhamiella versatilis	KY102498.1	LBM 29047
	Wickerhamiella versatilis	KY102498.1	LBM 29048
	Zygosaccharomyces rouxii	CU928181.1	LBM 29049
	Wickerhamiella versatilis	KY102498.1	LBM 29050
	Wickerhamiella versatilis	KY102498.1	LBM 29051
	Wickerhamiella versatilis	KY102498.1	LBM 29052
	Wickerhamiella versatilis	KY102498.1	LBM 29053
	Wickerhamiella versatilis	KY102498.1	LBM 29054
	Wickerhamiella versatilis	KY102498.1	LBM 29055
	Candida zeylanoides	KX394416.1	LBM 29056
	Candida zeylanoides	KX394416.1	LBM 29057
	Candida zeylanoides	KX394416.1	LBM 29058
	Candida zeylanoides	KX394416.1	LBM 29059
Mold	Lichtheimia ramosa	MG583978.1	LBM 39012
	Aspergillus oryzae	MN095167.1	LBM 39013
	Aspergillus flavus	MH399568.1	LBM 39014
	Aspergillus sp.	KP418788.1	LBM 39015
	Aspergillus oryzae	MN095167.1	LBM 39016
	Aspergillus flavus	XM_025541519.1	LBM 39017
	Aspergillus sp.	KX928745.1	LBM 39018
	Aspergillus sp.	KC871017.1	LBM 39019
	Aspergillus sp.	KC871017.1	LBM 39020
	Aspergillus sp.	MN095124.1	LBM 39021
	Aspergillus sp.	KX928745.1	LBM 39022
	Aspergillus sp.	KX928745.1	LBM 39023
	Aspergillus flavus	MN095118.1	LBM 39024
	Aspergillus oryzae	HQ285562.1	LBM 39025
	Lichtheimia ramosa	HQ285687.1	LBM 39026
	Aspergillus sclerotioniger	XM_025608797.1	LBM 39027
	Aspergillus sp.	XR_002735720.1	LBM 39028
	Aspergillus sp.	XR_002735720.1	LBM 39029
	Aspergillus sp.	XR_002735720.1	LBM 39030
	Aspergillus sp.	XR_002735720.1	LBM 39031
	Aspergillus sp	XR_002735720.1	LBM 39032
	Aspergillus sp	XR_002735720.1	LBM 39033
